# Supplementary material for: The Value of HALP Score, SII, and SIRI in Predicting the Need for Intensive Care and Assessing Disease Severity in Pediatric Diabetic Ketoacidosis Cases
Source: Children (Basel). 2025 Oct 24;12(11):1445. doi: 10.3390/children12111445 (PMC12651278; doi:10.3390/children12111445)
Supplement: Supplementary file 1 [file children-12-01445-s001.zip]

Archive with 1 entries (1 files):
- children-3911862-supplementary.pdf
